# Supplementary material for: Computational multiplex panel reduction to maximize information retention in breast cancer tissue microarrays
Source: PLoS Comput Biol. 2022 Sep 30;18(9):e1010505. doi: 10.1371/journal.pcbi.1010505 (PMC9555662; doi:10.1371/journal.pcbi.1010505)
Supplement: S1 Table — (CSV) [file pcbi.1010505.s002.csv]

Channel	Target Name	Vendor	Catalog #
1	DAPI	Cell Signaling Technology	4082S
2	CD3	Abcam	ab11089
3	ERK-1	Cell Signaling Technology	4370
4	hRAD51	Thermo Fisher Scientific	MA5-14419
5	CyclinD1	Abcam	ab190194
6	VIM	Cell Signaling Technology	9855
7	aSMA	eBioscience	50-9760-80	50-9760-82
8	ECad	Cell Signaling Technology	3199
9	ER	Cell Signaling Technology	74244
10	PR	Abcam	ab199455
11	EGFR	Cell Signaling Technology	5616S
12	Rb	Cell Signaling Technology	8957S
13	HER2	Abcam	ab225510
14	Ki67	Cell Signaling Technology	11882S
15	CD45	Biolegend	304039
16	p21	Cell Signaling Technology	8587S
17	CK14	Abcam	ab77684
18	CK19	Abcam	ab203444
19	CK17	Abcam	ab196199
20	LaminABC	Cell Signaling Technology	8617S
21	Androgen Receptor	Cell Signaling Technology	8956S
22	Histone H2AX	BioLegend	613407
23	PCNA	Cell Signaling Technology	8580
24	PanCK	Thermo Fisher Scientific (eBioscience)	41-9003-80	41-9003-82
25	CD31	Abcam	ab218582
