# Supplementary material for: Computational multiplex panel reduction to maximize information retention in breast cancer tissue microarrays
Source: PLoS Comput Biol. 2022 Sep 30;18(9):e1010505. doi: 10.1371/journal.pcbi.1010505 (PMC9555662; doi:10.1371/journal.pcbi.1010505)
Supplement: S2 Table — (CSV) [file pcbi.1010505.s003.csv]

Selection Order	Marker
1	DAPI
2	ERK-1
3	Ki67
4	LaminABC
5	CyclinD1
6	p21
7	Androgen Receptor
8	VIM
9	Ecad
10	hRAD51
11	Histone H2AX
12	PCNA
13	CD3
14	ER
15	PanCK
16	EGFR
17	CK17
18	CK19
