# Supplementary material for: Computational multiplex panel reduction to maximize information retention in breast cancer tissue microarrays
Source: PLoS Comput Biol. 2022 Sep 30;18(9):e1010505. doi: 10.1371/journal.pcbi.1010505 (PMC9555662; doi:10.1371/journal.pcbi.1010505)
Supplement: S3 Table — (CSV) [file pcbi.1010505.s004.csv]

Metric	Panel Size	Random	Correlation-based	Gradient-based}	Sparse Subspace Clustering-based
Mean Spearman Correlation (Withheld)	3	0.46	0.46	0.45	0.28
Mean Spearman Correlation (Withheld)	6	0.55	0.63	0.59	0.58
Mean Spearman Correlation (Withheld)	9	0.63	0.70	0.71	0.66
Mean Spearman Correlation (Withheld)	12	0.65	0.76	0.69	0.76
Mean Spearman Correlation (Withheld)	15	0.76	0.84	0.81	0.79
Mean Spearman Correlation (Withheld)	18	0.77	0.86	0.80	0.80
Spearman Correlation Variance (Withheld)	3	0.019	0.029	0.023	0.015
Spearman Correlation Variance (Withheld)	6	0.021	0.018	0.020	0.019
Spearman Correlation Variance (Withheld)	9	0.022	0.012	0.025	0.022
Spearman Correlation Variance (Withheld)	12	0.013	0.007	0.012	0.013
Spearman Correlation Variance (Withheld)	15	0.003	0.002	0.004	0.005
Spearman Correlation Variance (Withheld)	18	0.005	0.001	0.003	0.004
Mean Spearman Correlation (Full Panel)	3	0.50	0.50	0.50	0.31
Mean Spearman Correlation (Full Panel)	6	0.63	0.69	0.66	0.65
Mean Spearman Correlation (Full Panel)	9	0.73	0.77	0.73	0.74
Mean Spearman Correlation (Full Panel)	12	0.77	0.83	0.79	0.79
Mean Spearman Correlation (Full Panel)	15	0.87	0.88	0.86	0.86
Mean Spearman Correlation (Full Panel)	18	0.89	0.90	0.88	0.89
Spearman Correlation Variance (Full Panel)	3	0.031	0.040	0.036	0.028
Spearman Correlation Variance (Full Panel)	6	0.034	0.029	0.032	0.031
Spearman Correlation Variance (Full Panel)	9	0.025	0.018	0.024	0.027
Spearman Correlation Variance (Full Panel)	12	0.017	0.010	0.017	0.015
Spearman Correlation Variance (Full Panel)	15	0.006	0.005	0.005	0.09
Spearman Correlation Variance (Full Panel)	18	0.005	0.003	0.006	0.005
K-means NMI	18	0.60	0.64	0.60	0.63
PhenoGraph NMI	18	0.59	0.65	0.60	0.59
SSIM (Withheld)	18	0.79	0.81	0.81	0.82
