# Supplementary material for: Computational multiplex panel reduction to maximize information retention in breast cancer tissue microarrays
Source: PLoS Comput Biol. 2022 Sep 30;18(9):e1010505. doi: 10.1371/journal.pcbi.1010505 (PMC9555662; doi:10.1371/journal.pcbi.1010505)
Supplement: S4 Table — (CSV) [file pcbi.1010505.s005.csv]

3-Channel	6-Channel	9-Channel	12-Channel	15-Channel	18-Channel
DAPI	DAPI	DAPI	DAPI	DAPI	DAPI
PCNA	CyclinD1	CyclinD1	hRAD51	CD3	CD3
Ecad	VIM	VIM	CyclinD1	ERK-1	ERK-1
	ER	ER	VIM	hRAD51	hRAD51
	PCNA	EGFR	EGFR	CyclinD1	CyclinD1
	PanCK	HER2	HER2	VIM	VIM
		CK17	CD45	aSMA	aSMA
		PCNA	p21	EGFR	ER
		PanCK	CK17	HER2	EGFR
			PCNA	CD45	Rb
			PanCK	p21	HER2
			CD31	CK17	CD45
				PCNA	p21
				PanCK	CK17
				CD31	Androgen Receptor
					PCNA
					PanCK
					CD31
