# Supplementary material for: Computational multiplex panel reduction to maximize information retention in breast cancer tissue microarrays
Source: PLoS Comput Biol. 2022 Sep 30;18(9):e1010505. doi: 10.1371/journal.pcbi.1010505 (PMC9555662; doi:10.1371/journal.pcbi.1010505)
Supplement: S5 Table — (CSV) [file pcbi.1010505.s006.csv]

3-Channel	6-Channel	9-Channel	12-Channel	15-Channel	18-Channel
DAPI	DAPI	DAPI	DAPI	DAPI	DAPI
ERK-1	PR	ERK-1	ERK-1	aSMA	CD3
PR	Ki67	PR	aSMA	PR	VIM
	p21	Rb	PR	Rb	aSMA
	CK17	p21	Rb	HER2	Ecad
	CD31	CK17	HER2	Ki67	PR
		Histone H2AX	Ki67	CD45	EGFR
		PanCK	CD45	p21	Rb
		CD31	p21	CK14	Ki67
			CK17	CK17	CD45
			Histone H2AX	LaminABC	p21
			CD31	Androgen Receptor	CK14
				Histone H2AX	CK17
				PCNA	LaminABC
				CD31	Androgen Receptor
					Histone H2AX
					PCNA
					CD31
