# Supplementary material for: Computational multiplex panel reduction to maximize information retention in breast cancer tissue microarrays
Source: PLoS Comput Biol. 2022 Sep 30;18(9):e1010505. doi: 10.1371/journal.pcbi.1010505 (PMC9555662; doi:10.1371/journal.pcbi.1010505)
Supplement: S6 Table — (CSV) [file pcbi.1010505.s007.csv]

Ranked Importance	Marker
1	DAPI
2	CyclinD1
3	CK19
4	CK14
5	CK17
6	Ki67
7	EGFR
8	CD3
9	PR
10	Ecad
11	VIM
12	ERK-1
13	Rb
14	HER2
15	CD31
16	PanCK
17	LaminABC
18	Histone H2AX
